# Supplementary material for: Comparative proteomics of Bt-transgenic and non-transgenic cotton leaves
Source: Proteome Sci. 2015 May 2;13:15. doi: 10.1186/s12953-015-0071-8 (PMC4422549; doi:10.1186/s12953-015-0071-8)
Supplement: Additional file 2: — MS identification and bioinformatic analysis of the differentially expressed proteins. [file 12953_2015_71_MOESM2_ESM.xls]

## Sheet: Protein information
	Additional File 2：MS identification and bioinformatic analysis of the differentially expressed proteins																	Mathed	Sequence	Mascot		Gene product and	Accession No.	Plant
No.	WT-1	WT-2	WT-3	Average	SD	BT-1	BT-2	BT-3	Average	SD	BT/WT	pI Exp.	Mr Exp.	pI The.	Mr The. (x.xx/x kDa)	pI Exp./pI The.	Mr Exp./Mr The.	peptide	coverage %	score	COG functional classification	protein name	in NCBI	species	CELLO RESULT
1	0.0765787	0.0601718	0.0592916	0.0653474	0.00973657	0.0247381	0.0310011	0.0400837	0.031941	0.00771585	0.488787	5.49	90	5.13	90.1	1.07018	0.99889	11	21	324	O (Posttranslational modification, protein turnover, chaperones)	Transitional endoplasmic reticulum ATPase	gi|255556934	Ricinus communis	Cytoplasmic
2	0.0415562	0.0821811	0.0230518	0.0489297	0.0302464	0.131212	0.0818223	0.0800501	0.0976948	0.0290403	1.99664	5.73	76	6.25	26	0.9168	2.92308	2	11	82	G (Carbohydrate transport and metabolism)	transketolase	gi|110224784	Platanus x acerifolia	Cytoplasmic
3	0.0467679	0.0628344	0.0605356	0.0567126	0.00868875	0.142659	0.200964	0.227261	0.190295	0.0432984	3.35542	5.8	76	6.52	81.6	0.889571	0.931373	5	8	277	G (Carbohydrate transport and metabolism)	transketolase	gi|255541252	Ricinus communis	Chloroplast
4	0.0608474	0.0584272	0.0485086	0.0559277	0.00653812	0.156676	0.219356	0.280228	0.218753	0.0617782	3.91136	5.95	76	6.52	81.6	0.912577	0.931373	5	8	262	G (Carbohydrate transport and metabolism)	transketolase	gi|255541252	Ricinus communis	Chloroplast
5	0.0727815	0.092433	0.097505	0.0875732	0.0130586	0.189066	0.333544	0.375336	0.299315	0.0977386	3.41789	5.89	76	6.52	81.6	0.903374	0.931373	6	10	404	G (Carbohydrate transport and metabolism)	transketolase	gi|255541252	Ricinus communis	Chloroplast
6	0.0569765	0.0612944	0.0643615	0.0608775	0.00371011	0.107526	0.149456	0.166776	0.141253	0.0304649	2.32028	6.05	76	6.52	81.6	0.927914	0.931373	6	11	337	G (Carbohydrate transport and metabolism)	transketolase	gi|255541252	Ricinus communis	Chloroplast
7	0.103726	0.0838673	0.0963344	0.0946426	0.0100369	0.018469	0.0572814	0.0564368	0.0440624	0.0221686	0.465566	4.86	72	5.2	61.4	0.934615	1.17264	5	10	256	NO (No related to COG)	hypothetical protein VITISV_037064	gi|147819511	Vitis vinifera	Chloroplast
8	0.0148806	0.014729	0.0390542	0.0228879	0.0140006	0.0390852	0.0697129	0.025126	0.0446414	0.0228068	1.95043	5.73	66	6.4	49.7	0.895313	1.32797	5	13	211	G (Carbohydrate transport and metabolism)	ribulose-1,5-bisphosphate carboxylase/oxygenase	gi|3560664	Cymbidium ensifolium	Chloroplast
9	0.0186414	0.0313823	0.0224594	0.024161	0.00653868	0.0341019	0.052	0.0500698	0.0453906	0.00982379	1.87867	5.4	63	5.85	61.7	0.923077	1.02107	6	14	204	O (Posttranslational modification, protein turnover, chaperones)	chaperonin CPN60-2, mitochondrial isoform 1	gi|225433375	Vitis vinifera	Mitochondrial
10	0.076034	0.125706	0.131338	0.111026	0.0304345	0.0379948	0.0524257	0.0382714	0.0428973	0.008253	0.386372	5.43	63	5.6	55.4	0.969643	1.13718	5	12	124	C (Energy production and conversion)	betaine-aldehyde dehydrogenase	gi|40850676	Gossypium hirsutum	Chloroplast
11	0.126286	0.184626	0.110608	0.140507	0.0390043	0.0355719	0.050827	0.0539623	0.0467871	0.00983832	0.332988	5.33	59	5.22	53.6	1.02107	1.10075	13	42	939	C (Energy production and conversion)	ATP synthase CF1 beta subunit	gi|91208909	Gossypium hirsutum	Chloroplast
12	0.0266425	0.0205363	0.0226015	0.0232601	0.00310592	0.0430944	0.0509618	0.0760893	0.0567152	0.0172334	2.4383	5.39	58	8.23	54.9	0.654921	1.05647	2	2	69	NO (No related to COG)	conserved hypothetical protein	gi|255558986	Ricinus communis	Chloroplast
13	0.11314	0.755345	0.0764768	0.314987	0.381801	0.038382	0.048882	0.0501465	0.0458035	0.00645823	0.145414	5.55	59	8.23	54.9	0.674362	1.07468	2	2	53	NO (No related to COG)	conserved hypothetical protein	gi|255558986	Ricinus communis	Chloroplast
14	0.250278	0.383864	0.390241	0.341461	0.0790311	0.550616	0.673095	0.666479	0.630063	0.0688829	1.8452	5.96	53	5.96	52.9	1	1.00189	12	40	998	G (Carbohydrate transport and metabolism)	ribulose-1,5-bisphosphate carboxylase/oxygenase large subunit	gi|11230404	Coffea sp. Pettersson and Nilsson 765	Chloroplast
15	0.0647121	0.0554355	0.0593355	0.0598277	0.00465785	0.126021	0.124432	0.193753	0.148069	0.0395718	2.47492	5.69	49	6.16	47.9	0.923701	1.02296	11	36	502	G (Carbohydrate transport and metabolism)	enolase	gi|33415263	Gossypium hirsutum	Cytoplasmic
16	0.388746	0.454964	0.464923	0.436211	0.0414064	0.174783	0.209826	0.197633	0.194081	0.0177895	0.444924	4.99	49	5.06	48.6	0.986166	1.00823	13	41	822	O (Posttranslational modification, protein turnover, chaperones)	ribulose-1,5-bisphosphate carboxylase/oxygenase activase 2	gi|12620883	Gossypium hirsutum	Chloroplast; Cytoplasmic
17	0.459323	0.587589	0.50873	0.518547	0.0646941	0.721463	0.845329	0.871529	0.812774	0.0801551	1.5674	5.34	44	5.31	41.9	1.00565	1.05012	12	46	984	D (Cell division and chromosome partitioning)	actin	gi|281485191	Persea americana	Cytoplasmic
18	0.103892	0.0923381	0.0787374	0.0916558	0.0125912	0.16049	0.196782	0.232529	0.1966	0.0360198	2.14498	5.8	43	5.77	39.4	1.0052	1.09137	5	16	160	E (Amino acid transport and metabolism)	glutamine synthase	gi|211906462	Gossypium hirsutum	Cytoplasmic
19	0.0439166	0.0617978	0.0660887	0.0572677	0.0117598	0.090591	0.0955476	0.0947801	0.0936396	0.00266788	1.63512	4.98	40	5.72	46	0.870629	0.869565	5	15	150	NO (No related to COG)	magnesium-chelatase subunit ChlI, chloroplastic-like	gi|449433772	Cucumis sativus	Chloroplast
20	0.0840181	0.056065	0.0358878	0.058657	0.0241696	0.13883	0.19699	0.200973	0.178931	0.0347855	3.05046	6.09	39	5.96	37.9	1.02181	1.02902	1	3	55	NO (No related to COG)	auxin-induced protein PCNT115	gi|225451308	Vitis vinifera	Cytoplasmic
21	0.0226165	0.0347236	0.0338335	0.0303912	0.00674778	0.0978502	0.098123	0.0874676	0.0944803	0.00607468	3.1088	6.07	38	6.55	40.3	0.926718	0.942928	3	10	50	H (Coenzyme transport and metabolism)	porphobilinogen deaminase, putative	gi|255558669	Ricinus communis	Chloroplast; Mitochondrial
22	0.0731236	0.100523	0.0948993	0.0895153	0.0144714	0.131205	0.19591	0.192059	0.173058	0.0362969	1.93328	6.2	35	6	53.7	1.03333	0.651769	5	16	326	G (Carbohydrate transport and metabolism)	ribulose-1,5-bisphosphate carboxylase/oxygenase large subunit	gi|329317332	Gossypium barbadense	Chloroplast; Mitochondrial
23	0.0410436	0.048986	0.046669	0.0455662	0.00408443	0.0888289	0.144739	0.15608	0.129883	0.0360029	2.85042	6.46	34	8.91	40.8	0.725028	0.833333	7	22	270	P (Inorganic ion transport and metabolism)	ferredoxin--NADP reductase, leaf isozyme, chloroplastic isoform 1	gi|225431122	Vitis vinifera	Chloroplast
24	0.0529542	0.0751541	0.0785886	0.068899	0.0139149	0.0872207	0.149922	0.0874077	0.108183	0.0361468	1.57018	5.58	32	6.47	41.7	0.862442	0.767386	8	26	442	G (Carbohydrate transport and metabolism)	phosphoglycolate phosphatase-like	gi|449442663	Cucumis sativus	OuterMembrane
25	0.210786	0.185188	0.193475	0.196483	0.0130614	0.0674019	0.113014	0.106869	0.0957616	0.0247517	0.487378	5.18	29	4.97	29.6	1.04225	0.97973	2	6	104	M (Cell envelope biogenesis, outer membrane)	sanguinarine reductase	gi|292668595	Eschscholzia californica	Cytoplasmic
26	0.04882	0.0397227	0.0297323	0.039425	0.00954735	0.0820805	0.0768024	0.0813943	0.0800924	0.00286981	2.03151	6.24	30	6.61	52.6	0.944024	0.570342	9	22	366	G (Carbohydrate transport and metabolism)	ribulose-1,5-bisphosphate carboxylase/oxygenase large subunit	gi|1881499	Plocama pendula	Cytoplasmic
27	0.0563386	0.065123	0.0285524	0.0500047	0.0190903	0.0891245	0.089551	0.10182	0.0934985	0.00720978	1.8698	5.77	27	6.12	18.2	0.94281	1.48352	3	32	113	O (Posttranslational modification, protein turnover, chaperones)	putative alpha3 proteasome subunit	gi|14594915	Nicotiana tabacum	Extracellular;OuterMembrane;Periplasmic
28	0.0525424	0.068858	0.186218	0.102539	0.0729255	0.131886	0.14868	0.259064	0.179877	0.0690904	1.75422	5.3	27	6.12	18.2	0.866013	1.48352	3	20	166	NO (No related to COG)	chloroplast chlorophyll A-B binding protein	gi|226358407	Gossypium hirsutum	Periplasmic
29	0.130904	0.104165	0.124252	0.119774	0.0139208	0.0593907	0.0536792	0.046102	0.0530573	0.00666614	0.44298	4.73	26	4.77	24.4	0.991614	1.06557	3	9	156	NO (No related to COG)	unknown	gi|118489712	Populus trichocarpa x Populus deltoides	Cytoplasmic
30	0.0291631	0.0607978	0.078996	0.056319	0.0252166	0.0545885	0.135015	0.145632	0.111745	0.049783	1.98415	5.23	42	8.46	25.5	0.618203	1.64706	2	11	59	NO (No related to COG)	hypothetical protein VITISV_003162	gi|147767601	Vitis vinifera	Periplasmic;Cytoplasmic
31	0.12651	0.141644	0.152006	0.140053	0.0128222	0.203547	0.314255	0.321238	0.27968	0.0660255	1.99695	6.26	22	8.67	28.2	0.72203	0.780142	3	9	215	NO (No related to COG)	Oxygen-evolving enhancer protein 2	gi|302595736	(-)	Extracellular;Periplasmic
32	0.209615	0.226495	0.235165	0.223758	0.012993	0.0967003	0.0662192	0.0803741	0.0810979	0.0152534	0.362435	6.4	19	6.12	52.6	1.04575	0.361217	4	9	104	G (Carbohydrate transport and metabolism)	Ribulose bisphosphate carboxylase large chain	gi|548699	(-)	Cytoplasmic
33	0.270868	0.247637	0.246823	0.255109	0.0136535	0.131334	0.122723	0.122789	0.125615	0.00495262	0.492398	6.54	19	6.12	52.6	1.06863	0.361217	3	18	231	NO (No related to COG)	chloroplast Rieske-type ion-sulfur protein	gi|315364830	Citrullus lanatus	Periplasmic
34	0.103015	0.134492	0.0990073	0.112171	0.0194338	0.0333454	0.033402	0.0330091	0.0332522	0.000212396	0.296441	6.41	18	9.28	26	0.690733	0.692308	3	13	147	F (Nucleotide transport and metabolism)	nucleoside diphosphate kinase 2, chloroplastic isoform 1	gi|225457446	Vitis vinifera	Periplasmic;Cytoplasmic
35	0.238895	0.130633	0.124458	0.164662	0.0643618	0.0813938	0.108193	0.0506675	0.0800848	0.0287851	0.486359	5.38	17	5.46	17.2	0.985348	0.988372	3	27	116	NO (No related to COG)	major latex-like protein	gi|211906510	Gossypium hirsutum	Cytoplasmic

## Sheet: GO number
WGOP_samp_input_cotton
Sample01	GO:0006200	GO:0008152	GO:0000166	GO:0005524	GO:0008568	GO:0016787	GO:0017111
Sample02
Sample03	GO:0008152	GO:0003824	GO:0004802	GO:0016740
Sample04	GO:0008152	GO:0003824	GO:0004802	GO:0016740
Sample05	GO:0008152	GO:0003824	GO:0004802	GO:0016740
Sample06	GO:0008152	GO:0003824	GO:0004802	GO:0016740
Sample07	GO:0006457	GO:0009658	GO:0009790	GO:0042026	GO:0044267	GO:0000166	GO:0005524	GO:0005737	GO:0005739	GO:0009570	GO:0009579	GO:0009941	GO:0016020	GO:0022626	GO:0048046
Sample08	GO:0015977	GO:0015979	GO:0000287	GO:0016984	GO:0009507
Sample09	GO:0006457	GO:0009408	GO:0042026	GO:0044267	GO:0046686	GO:0000166	GO:0005507	GO:0005524	GO:0005737	GO:0005759	GO:0005774	GO:0005829	GO:0005886	GO:0009507	GO:0009570	GO:0009941	GO:0022626
Sample10	GO:0006152	GO:0055114	GO:0016491	GO:0016620
Sample11	GO:0006754	GO:0006810	GO:0006811	GO:0015986	GO:0015991	GO:0015992	GO:0042777	GO:0046034	GO:0000166	GO:0005524	GO:0016787	GO:0016820	GO:0017111	GO:0046933	GO:0009507	GO:0009535	GO:0009536	GO:0009579	GO:0016020	GO:0033178	GO:0045261
Sample12
Sample13
Sample14	GO:0015977	GO:0015979	GO:0000287	GO:0016984	GO:0009507
Sample15	GO:0006096	GO:0000287	GO:0004634	GO:0000015
Sample16	GO:0005524
Sample17	GO:0000166	GO:0005524	GO:0005737	GO:0005856
Sample18	GO:0006542	GO:0006807	GO:0000166	GO:0003824	GO:0004356	GO:0005524	GO:0016874
Sample19
Sample20	GO:0055114	GO:0016491
Sample21	GO:0018160	GO:0033014	GO:0004418	GO:0016740
Sample22	GO:0009853	GO:0015977	GO:0015979	GO:0019253	GO:0055114	GO:0000287	GO:0004497	GO:0016491	GO:0016829	GO:0016984	GO:0046872	GO:0009507	GO:0009536
Sample23	GO:0009767	GO:0042742	GO:0055114	GO:0008266	GO:0016491	GO:0045156	GO:0045157	GO:0009534	GO:0009941	GO:0031977	GO:0048046
Sample24
Sample25
Sample26	GO:0015977	GO:0015979	GO:0000287	GO:0016984	GO:0009507
Sample27	GO:0006511	GO:0051603	GO:0004175	GO:0004298	GO:0000502	GO:0005839	GO:0019773
Sample28	GO:0009765	GO:0015979	GO:0018298	GO:0016168	GO:0009507	GO:0009523	GO:0009579	GO:0016020	GO:0016021
Sample29	GO:0009765	GO:0015979	GO:0018298	GO:0016168	GO:0009507	GO:0009523	GO:0009579	GO:0016020	GO:0016021
Sample30	GO:0009507	GO:0009534	GO:0009535
Sample31	GO:0015979	GO:0005509	GO:0009507	GO:0009523	GO:0009535	GO:0009536	GO:0009579	GO:0009654	GO:0016020	GO:0019898
Sample32	GO:0009853	GO:0015977	GO:0015979	GO:0019253	GO:0055114	GO:0000287	GO:0004497	GO:0016491	GO:0016829	GO:0016984	GO:0046872	GO:0009507	GO:0009536
Sample33	GO:0015979	GO:0055114	GO:1902600	GO:0008121	GO:0009496	GO:0016491	GO:0016679	GO:0045158	GO:0046872	GO:0051536	GO:0051537	GO:0016020	GO:0016021	GO:0042651
Sample34	GO:0006165	GO:0006183	GO:0006228	GO:0006241	GO:0009585	GO:0009734	GO:0016310	GO:0042542	GO:0000166	GO:0004550	GO:0005524	GO:0016301	GO:0016740	GO:0005634	GO:0005737	GO:0009570	GO:0009579	GO:0009941
Sample35
