# Supplementary material for: Comparative proteomics of Bt-transgenic and non-transgenic cotton leaves
Source: Proteome Sci. 2015 May 2;13:15. doi: 10.1186/s12953-015-0071-8 (PMC4422549; doi:10.1186/s12953-015-0071-8)
Supplement: Additional file 4: — Blast2go analysis results of the identified proteins. [file 12953_2015_71_MOESM4_ESM.xls]

## Sheet: Blast2go results
Seq. Name	Seq. Description	Seq. Length	#Hits	min. eValue	mean Similarity	#GOs	GOs	Enzyme Codes	InterProScan
gi|255556934|ref|XP_002519500.1|	cell division cycle protein 48 homolog	806	20	0	0.988	3	F:hydrolase activity; F:nucleotide binding; P:biological_process	EC:3.6.4.3	IPR003338 (PFAM); IPR003593 (SMART); IPR003959 (PFAM); IPR003960 (PROSITE); IPR004201 (PFAM); IPR005938 (PTHR23077:PANTHER); IPR009010 (G3DSA:2.40.40.GENE3D); IPR027417 (SUPERFAMILY); G3DSA:1.10.8.60 (GENE3D), G3DSA:3.10.330.10 (GENE3D), G3DSA:3.40.50.300 (GENE3D), PTHR23077 (PANTHER), SSF54585 (SUPERFAMILY)
gi|110224784|emb|CAL07992.1|	chloroplastic-like	240	20	1e-166	0.9665	8	F:binding; C:plastid; F:transferase activity; P:carbohydrate metabolic process; P:nucleobase, nucleoside, nucleotide and nucleic acid metabolic process; P:catabolic process; P:secondary metabolic process; P:metabolic process	EC:2.2.1.1	IPR005475 (PFAM); IPR020826 (PROSITE); G3DSA:3.40.50.970 (GENE3D), PTHR11624 (PANTHER), PTHR11624:SF1 (PANTHER), SSF52518 (SUPERFAMILY)
gi|255541252|ref|XP_002511690.1|	chloroplastic-like	752	20	0	0.933	8	P:biological_process; C:plastid; F:transferase activity; P:carbohydrate metabolic process; P:nucleobase, nucleoside, nucleotide and nucleic acid metabolic process; P:catabolic process; P:secondary metabolic process; P:metabolic process	EC:2.2.1.1	IPR005474 (PFAM); IPR005475 (PFAM); IPR005476 (PFAM); IPR005478 (TIGRFAMs); IPR009014 (SUPERFAMILY); IPR015941 (G3DSA:3.40.50.GENE3D); IPR020826 (PROSITE); G3DSA:3.40.50.970 (GENE3D), PTHR11624 (PANTHER), PTHR11624:SF1 (PANTHER), SSF52518 (SUPERFAMILY)
gi|147819511|emb|CAN69818.1|	ru large subunit-binding protein subunit chloroplastic-like	576	20	0	0.9185	4	F:nucleotide binding; F:protein binding; P:protein metabolic process; C:plastid	-	IPR001844 (PRINTS); IPR002423 (PANTHER); IPR018370 (PROSITE); IPR027409 (G3DSA:3.50.7.GENE3D); IPR027413 (G3DSA:1.10.560.GENE3D); PTHR11353:SF11 (PANTHER), SSF54849 (SUPERFAMILY)
gi|3560664|gb|AAC35057.1|	ribulose- -bisphosphate carboxylase oxygenase large subunit	446	20	0	0.9715	5	F:catalytic activity; P:metabolic process; F:binding; C:protein complex; C:plastid	EC:4.1.1.39	IPR000685 (G3DSA:3.20.20.GENE3D); IPR017443 (G3DSA:3.30.70.GENE3D); IPR017444 (PFAM); IPR020878 (PROSITE); PTHR23321 (PANTHER), PTHR23321:SF19 (PANTHER)
gi|225433375|ref|XP_002285608.1|	chaperonin cpn60- mitochondrial-like	575	20	0	0.9655	6	P:response to stress; F:nucleotide binding; F:protein binding; P:protein metabolic process; C:plastid; C:mitochondrion	-	IPR001844 (PRINTS); IPR002423 (PANTHER); IPR018370 (PROSITE); IPR027409 (G3DSA:3.50.7.GENE3D); IPR027413 (G3DSA:1.10.560.GENE3D); PTHR11353:SF9 (PANTHER), SSF54849 (SUPERFAMILY)
gi|40850676|gb|AAR23816.2|	betaine-aldehyde dehydrogenase	503	20	0	0.929	7	P:response to stress; P:response to abiotic stimulus; F:catalytic activity; C:cell wall; C:plastid; P:metabolic process;	EC:1.2.1.8	IPR015590 (PFAM); IPR016160 (PROSITE); IPR016161 (SUPERFAMILY); IPR016162 (G3DSA:3.40.605.GENE3D); IPR016163 (G3DSA:3.40.309.GENE3D); PTHR11699 (PANTHER), PTHR11699:SF45 (PANTHER)
gi|91208909|ref|YP_538942.1|	atp synthase cf1 beta subunit	498	20	0	0.989	11	C:protein complex; C:intracellular; P:generation of precursor metabolites and energy; P:nucleobase, nucleoside, nucleotide and nucleic acid metabolic process; P:ion transport; P:biosynthetic process; F:hydrolase activity; F:transporter activity; F:nucleotide binding; C:thylakoid; C:plastid	EC:3.6.3.6	IPR000194 (PFAM); IPR000793 (PFAM); IPR003593 (SMART); IPR004100 (PFAM); IPR005722 (PTHR15184:PANTHER); IPR020003 (PROSITE); IPR024034 (G3DSA:1.10.1140.GENE3D); IPR027417 (SUPERFAMILY); G3DSA:2.40.10.170 (GENE3D), G3DSA:3.40.50.300 (GENE3D), PTHR15184 (PANTHER)
gi|255558986|ref|XP_002520516.1|	protein tic chloroplastic-like	513	20	0	0.7945	7	C:plastid; P:biological_process; F:binding; C:cytoplasmic chromosome; P:metabolic process; F:catalytic activity; C:thylakoid	-	IPR016040 (G3DSA:3.40.50.GENE3D); PTHR14194 (PANTHER), PTHR14194:SF18 (PANTHER), PF13460 (PFAM), SSF51735 (SUPERFAMILY)
gi|11230404|emb|CAC16578.1|	ribulose- -bisphosphate carboxylase oxygenase large subunit	472	20	0	0.986	7	P:biosynthetic process; P:carbohydrate metabolic process; F:catalytic activity; F:binding; P:metabolic process; C:protein complex; C:plastid	EC:4.1.1.39	IPR000685 (G3DSA:3.20.20.GENE3D); IPR017443 (G3DSA:3.30.70.GENE3D); IPR017444 (PFAM); IPR020878 (PROSITE); PTHR23321 (PANTHER), PTHR23321:SF19 (PANTHER)
gi|33415263|gb|AAQ18140.1|	enolase	445	20	0	0.948	21	F:binding; P:response to stress; P:response to abiotic stimulus; C:cytosol; C:protein complex; C:cell; F:DNA binding; P:response to endogenous stimulus; P:generation of precursor metabolites and energy; P:carbohydrate metabolic process; P:catabolic process; C:mitochondrion; C:plastid; P:biological_process; F:hydrolase activity; F:catalytic activity; C:nucleus; C:plasma membrane; C:extracellular r…	EC:4.2.1.11	IPR000941 (PRINTS); IPR020809 (PROSITE); IPR020810 (PFAM); IPR020811 (PFAM); G3DSA:3.20.20.120 (GENE3D), G3DSA:3.30.390.10 (GENE3D), SSF51604 (SUPERFAMILY), SSF54826 (SUPERFAMILY)
gi|12620883|gb|AAG61121.1|AF329935_1	ribulose bisphosphate carboxylase oxygenase activase chloroplastic-like	435	20	0	0.942	2	F:nucleotide binding; C:plastid	-	IPR003959 (PFAM); IPR027417 (SUPERFAMILY); G3DSA:3.40.50.300 (GENE3D), PTHR32429 (PANTHER), PTHR32429:SF1 (PANTHER)
gi|281485191|gb|ADA70361.1|	actin	377	20	0	0.9905	3	C:cytoskeleton; C:cytoplasm; F:nucleotide binding	-	IPR004000 (PRINTS); IPR004001 (PROSITE); IPR020902 (PROSITE); G3DSA:3.30.420.40 (GENE3D), G3DSA:3.90.640.10 (GENE3D), PTHR11937:SF78 (PANTHER), SSF53067 (SUPERFAMILY)
gi|211906462|gb|ACJ11724.1|	glutamine synthetase	356	20	0	0.9665	7	C:cytoplasm; F:catalytic activity; P:metabolic process; F:nucleotide binding; P:biosynthetic process; ; P:carbohydrate metabolic process	EC:6.3.1.2	IPR008146 (PFAM); IPR008147 (PFAM); IPR014746 (G3DSA:3.30.590.GENE3D); IPR027302 (PROSITE); IPR027303 (PROSITE); PTHR20852 (PANTHER), PTHR20852:SF14 (PANTHER), SSF55931 (SUPERFAMILY)
gi|449433772|ref|XP_004134671.1|	magnesium-chelatase subunit chloroplastic-like	420	20	0	0.919	7	F:catalytic activity; P:biosynthetic process; F:nucleotide binding; C:plastid; F:hydrolase activity; P:metabolic process; C:protein complex	EC:6.6.1.1; EC:3.6.1.15	IPR000523 (PFAM); IPR003593 (SMART); IPR011775 (TIGRFAMs); IPR027417 (SUPERFAMILY); G3DSA:1.10.8.80 (GENE3D), G3DSA:3.40.50.300 (GENE3D), PTHR32374 (PANTHER), PTHR32374:SF0 (PANTHER)
gi|225451308|ref|XP_002273125.1|	aldo keto	339	20	0	0.87	2	P:metabolic process; F:catalytic activity	EC:1.1.1.65	IPR001395 (PANTHER); IPR020471 (PRINTS); IPR023210 (G3DSA:3.20.20.GENE3D); PTHR11732:SF12 (PANTHER)
gi|255558669|ref|XP_002520359.1|	porphobilinogen chloroplastic-like	372	20	0	0.936	7	P:response to stress; P:response to biotic stimulus; C:plastid; P:biosynthetic process; P:protein modification process; F:transferase activity; C:extracellular region	EC:2.5.1.61	IPR000860 (PRINTS); IPR022417 (PFAM); IPR022418 (G3DSA:3.30.160.GENE3D); IPR022419 (PROSITE); G3DSA:3.40.190.10 (GENE3D), PTHR11557:SF0 (PANTHER), SSF53850 (SUPERFAMILY)
gi|329317332|gb|AEB90688.1|	ribulose- -bisphosphate carboxylase oxygenase large subunit	480	20	0	0.9925	7	P:biosynthetic process; P:carbohydrate metabolic process; F:catalytic activity; F:binding; P:metabolic process; C:protein complex; C:plastid	EC:4.1.1.39	IPR000685 (G3DSA:3.20.20.GENE3D); IPR017443 (G3DSA:3.30.70.GENE3D); IPR017444 (PFAM); IPR020878 (PROSITE); PTHR23321 (PANTHER), PTHR23321:SF19 (PANTHER)
gi|225431122|ref|XP_002265774.1|	ferredoxin--nadp leaf chloroplastic-like isoform 1	362	20	0	0.941	8	F:nucleotide binding; F:protein binding; P:transport; C:plastid; F:catalytic activity; P:metabolic process; C:thylakoid; P:generation of precursor metabolites and energy	EC:1.18.1.2	IPR001433 (PFAM); IPR001709 (PRINTS); IPR008333 (PFAM); IPR012146 (PIR); IPR015701 (PTHR19384:PANTHER); IPR017927 (PROFILE); IPR017938 (SUPERFAMILY); G3DSA:2.40.30.10 (GENE3D), G3DSA:3.40.50.80 (GENE3D), PTHR19384 (PANTHER), SSF52343 (SUPERFAMILY)
gi|449442663|ref|XP_004139100.1|	phosphoglycolate phosphatase-like	376	20	0	0.9045	6	C:vacuole; P:metabolic process; F:hydrolase activity; C:plastid; C:nucleus; C:extracellular region	EC:3.1.3.18; EC:3.1.3.41	IPR006349 (TIGRFAMs); IPR006357 (PFAM); IPR023214 (G3DSA:3.40.50.GENE3D); IPR023215 (G3DSA:3.40.50.GENE3D); PTHR19288 (PANTHER), PTHR19288:SF6 (PANTHER), PF13242 (PFAM)
gi|292668595|gb|ADE41047.1|	aba modulated tyrosine-phosphorylated protein	273	20	0	0.777	12	P:response to stress; P:response to biotic stimulus; P:biosynthetic process; P:lipid metabolic process; F:catalytic activity; F:binding; C:plasma membrane; C:vacuole; P:response to endogenous stimulus; C:plastid; C:thylakoid; C:extracellular region	EC:1.1.1.145	IPR016040 (G3DSA:3.40.50.GENE3D); PTHR14194 (PANTHER), PTHR14194:SF17 (PANTHER), PF13460 (PFAM), SSF51735 (SUPERFAMILY)
gi|1881499|emb|CAA93028.1|	ribulose- -bisphosphate carboxylase oxygenase large subunit	470	20	0	0.978	5	F:catalytic activity; P:metabolic process; F:binding; C:protein complex; C:plastid	EC:4.1.1.39	IPR000685 (G3DSA:3.20.20.GENE3D); IPR017443 (G3DSA:3.30.70.GENE3D); IPR017444 (PFAM); IPR020878 (PROSITE); PTHR23321 (PANTHER), PTHR23321:SF19 (PANTHER)
gi|14594915|emb|CAC43318.1|	proteasome subunit alpha type-4-like	167	20	1.7e-111	0.9945	7	C:cytoplasm; C:intracellular; C:protein complex; P:protein metabolic process; P:catabolic process; C:nucleus; F:peptidase activity	EC:3.4.25.0	IPR000426 (PFAM); IPR001353 (PFAM); IPR023332 (PROFILE); G3DSA:3.60.20.10 (GENE3D), PTHR11599 (PANTHER), PTHR11599:SF13 (PANTHER), SSF56235 (SUPERFAMILY)
gi|226358407|gb|ACO51066.1|	chlorophyll a-b binding protein chloroplastic-like	240	20	9.8e-130	0.912	3	C:cell; P:generation of precursor metabolites and energy; C:plastid	-	IPR001344 (PANTHER); IPR022796 (PFAM); IPR023329 (G3DSA:1.10.3460.GENE3D); PTHR21649:SF0 (PANTHER)
gi|118489712|gb|ABK96657.1|	chlorophyll a-b binding protein chloroplastic-like	224	20	4.5e-161	0.987	7	F:binding; P:generation of precursor metabolites and energy; C:thylakoid; C:protein complex; P:protein modification process; C:cell; C:plastid	-	IPR001344 (PANTHER); IPR022796 (PFAM); IPR023329 (G3DSA:1.10.3460.GENE3D); PTHR21649:SF0 (PANTHER)
gi|147767601|emb|CAN73381.1|	protein	231	20	3.8e-152	0.7395	2	C:thylakoid; C:plastid	-	IPR021659 (PFAM)
gi|302595736|sp|P85189.1|PSBP_HELAN	oxygen-evolving enhancer protein chloroplastic-like	263	20	3.1e-171	0.86	8	C:cell; F:calcium ion binding; P:metabolic process; C:thylakoid; C:plastid; C:organelle; C:protein complex; F:catalytic activity	EC:1.3.1.74	IPR002683 (PFAM); IPR016123 (G3DSA:3.40.1000.GENE3D)
gi|548699|sp|P36489.1|RBL_STRNX	ribulose- 5-bisphosphate carboxylase	471	20	0	0.9815	7	P:biosynthetic process; P:carbohydrate metabolic process; F:catalytic activity; F:binding; P:metabolic process; C:protein complex; C:plastid	EC:4.1.1.39	IPR000685 (G3DSA:3.20.20.GENE3D); IPR017443 (G3DSA:3.30.70.GENE3D); IPR017444 (PFAM); IPR020878 (PROSITE); PTHR23321 (PANTHER), PTHR23321:SF19 (PANTHER)
gi|315364830|gb|ADU05416.1|	cytochrome b6-f complex iron-sulfur chloroplastic-like	227	20	1.6e-159	0.871	10	F:binding; F:catalytic activity; F:transporter activity; C:cell; C:thylakoid; C:plastid; P:generation of precursor metabolites and energy; C:organelle; C:protein complex; P:ion transport	EC:1.10.9.1; EC:1.10.2.2	IPR005805 (PRINTS); IPR014349 (PANTHER); IPR014909 (PFAM); IPR017941 (G3DSA:2.102.10.GENE3D); PTHR10134:SF0 (PANTHER)
gi|225457446|ref|XP_002263177.1|	nucleoside diphosphate kinase chloroplastic-like	230	20	1.1e-157	0.835	6	P:nucleobase, nucleoside, nucleotide and nucleic acid metabolic process; F:kinase activity; F:binding; P:biosynthetic process; F:nucleotide binding; C:plastid	EC:2.7.4.6	IPR001564 (PRINTS); IPR023005 (PROSITE)
gi|211906510|gb|ACJ11748.1|	mlp-like protein 423-like	153	20	6.6e-105	0.795	3	P:response to stress; P:response to biotic stimulus; C:cell	-	IPR000916 (PFAM); IPR023393 (G3DSA:3.30.530.GENE3D); IPR024948 (SMART); IPR024949 (PRINTS); PTHR31907 (PANTHER), PTHR31907:SF0 (PANTHER), SSF55961 (SUPERFAMILY)
